# Supplementary material for: Genotype Score for Iron Status Is Associated with Muscle Fiber Composition in Women
Source: Genes (Basel). 2021 Dec 21;13(1):5. doi: 10.3390/genes13010005 (PMC8775127; doi:10.3390/genes13010005)
Supplement: Supplementary file 1 [file genes-13-00005-s001.zip]

Archive with 1 entries (1 files):
- genes-1513519-supplementary.pdf
